# Supplementary material for: Spread of the blaOXA-48/IncL Plasmid within and between Dogs in City Parks, France
Source: Microbiol Spectr. 2022 May 31;10(3):e00403-22. doi: 10.1128/spectrum.00403-22 (PMC9241947; doi:10.1128/spectrum.00403-22)
Supplement: SUPPLEMENTAL FILE 1 — Supplemental material. Download spectrum.00403-22-s0001.xlsx, XLSX file, 0.02 MB [file spectrum.00403-22-s0001.xlsx]

## Sheet: Table S1
STRAIN INFORMATION				MOLECULAR INFORMATION																		FastQC		Quast			Coverage (x)
Strain	Species	Faeces nº	localization	ST	SNP differences for identical STs	Phenotype	Phylogeny	ESBL	OXA-48	pAmpC	Penicillins	Tetracycline	Sulfonamides	Trimethoprim	Phenicols	Aminoglycosides	Quinolones	Efflux pumps	Fosfomycin	Rifampicin	Lincosamides	Total Sequences_R1	Total Sequences_R2	Total length	# contigs	N50
51456	E. coli	21	City centre 1	48	_	ESBL	A	CTX-M-1	_	_	_	tet(A)	sul3	_	_	aadA1, aadA2b	_	mdf(A), cmlA1	_	_	lnu(F)	3157969	3157969	4849620	107	153719	196.656
51457	E. coli	56	Village 1	95	_	ESBL	B2	CTX-M-15	_	_	_	_	_	_	_	_	_	mdf(A)	_	_	_	3355629	3355629	5030701	72	249191	201.443
51458	E. coli	57	Village 2	1112	_	ESBL	A	CTX-M-1	_	_	_	_	_	_	_	_	_	mdf(A), mph(A)	_	_	_	3202346	3202346	4710753	123	115335	205.298
51463	E. coli	82	City centre 2	14	_	ESBL	B2	SHV-12	_	_	TEM-1B	tet(B)	_	dfrA1	_	_	_	mdf(A), mph(A)	_	_	_	4280817	4280817	5362053	126	221581	241.103
52040	E. coli	89	City centre 3	12	_	AmpC	B2	_	_	CMY-2	_	tet(A)	sul2	_	floR	aph(6)-Id, aph(3'')-Ib	_	mdf(A)	_	_	_	3008768	3008768	5260144	91	251095	172.742
51464	E. coli	104	City centre 4	162	reference strain ST162	ESBL	B1	CTX-M-15	_	_	TEM-1B	tet(A)	sul2	dfrA14	_	aph(6)-Id, aph(3'')-Ib	qnrS1	mdf(A)	_	_	_	3140462	3140462	4862878	73	187999	195.033
51466	E. coli	118	City centre 5	58	_	ESBL	B1	CTX-M-1	_	_	TEM-1B	_	sul2	dfrA5, dfrA17	_	aph(6)-Id, aph(3'')-Ib, aadA5	_	mdf(A)	_	_	_	3921082	3921082	5039988	131	126014	234.954
52041	E. coli	157	City centre 6	131	78 SNPs compared to 51459	ESBL	B2	CTX-M-27	_	_	_	_	_	_	_	_	_	_	_	_	_	1094113	1094113	5077834	117	212653	65.0715
51459	E. coli	60	City centre 7	131	reference strain ST131	ESBL	B2	CTX-M-15		_	_	_	_	_	_	_	_	mdf(A)	_	_	_	3225401	3225401	5075682	89	161816	191.909
51460	E. coli	61	City centre 8	131	no SNP compared to 51459	ESBL	B2	CTX-M-15	_	_	_	_	_	_	_	_	_	mdf(A)	_	_	_	3386613	3386613	5074558	89	174455	201.546
51461	E. coli	63	City centre 8	131	1 SNP compared tp 51459	ESBL	B2	CTX-M-15		_	_	_	_	_	_	_	_	mdf(A)	_	_	_	2967556	2967556	5075011	89	181851	176.591
51462	E. coli	76	City centre 8	131	no SNP compared to 51459	ESBL	B2	CTX-M-15		_	_	_	_	_	_	_	_	mdf(A)	_	_	_	2883955	2883955	5073215	91	173796	171.677
51467	E. coli	74	City centre 8	1730	_	carbapenemase	B1	_	OXA-48	_	_	_	_	_	_	_	_	mdf(A)	_	_	_	2734372	2734372	4906679	112	133601	168.297
51468	E. coli	74	City centre 8	162	1630 SNPs compared to 51464	carbapenemase	B1	_	OXA-48	_	TEM-1B	tet(B)	sul2	dfrA17	catA1	aph(6)-Id, aph(3'')-Ib	_	_	_	_	_	3442761	3442761	5065028	115	169400	205.273
51470	E. coli	79	City centre 8	1248	_	carbapenemase	B1	_	OXA-48	_	_	_	_	_	_	_	_	mdf(A)	_	_	_	3331464	3331464	4778178	70	228310	210.562
51472	E. coli	81	City centre 8	10	_	carbapenemase	A	_	OXA-48	_	_	_	_	_	_	_	_	mdf(A)	_	_	_	3470452	3470452	4717915	65	210537	222.148
51474	K. pneumoniae	74	City centre 8	11	reference strain ST11	carbapenemase	_	_	OXA-48	DHA-1	_	tet(A)	sul1, sul2	dfrA14	catB3, floR	aac(3)-Iia, aph(3'')-Ib, aph(6)-Id	aac(6')-Ib-cr, oqxA, oqxB, qnrB4, qnrS1	mph(A)	fosA	ARR-3	_	3194824	3194824	5572517	89	270379	173.142
51475	K. pneumoniae	79	City centre 8	11	12 SNPs compared to 51474	carbapenemase	_	_	OXA-48	DHA-1	_	tet(A)	sul1, sul2	dfrA14	catB3, floR	aac(3)-Iia, aph(3'')-Ib, aph(6)-Id	aac(6')-Ib-cr, oqxA, oqxB, qnrB4, qnrS1	mph(A)	fosA	ARR-3	_	3593950	3593950	5572617	83	270379	194.769
51476	K. pneumoniae	81	City centre 8	11	9 SNPs compared to 51474	carbapenemase	_	_	OXA-48	DHA-1	_	tet(A)	sul1, sul2	dfrA14	catB3, floR	aac(3)-Iia, aph(3'')-Ib, aph(6)-Id	aac(6')-Ib-cr, oqxA, oqxB, qnrB4, qnrS1	mph(A)	fosA	ARR-3	_	3301758	3301758	5571616	89	241532	178.966
